# Supplementary material for: Active Polysaccharide-Based Films Incorporated with Essential Oils for Extending the Shelf Life of Sliced Soft Bread
Source: Molecules. 2024 Sep 30;29(19):4664. doi: 10.3390/molecules29194664 (PMC11477974; doi:10.3390/molecules29194664)
Supplement: Supplementary file 1 [file molecules-29-04664-s001.zip]

Archive with 1 entries (1 files):
- molecules-3117172-supplementary.pdf
